# Supplementary material for: Geographic Distribution of Rabies Virus and Genomic Sequence Alignment of Wild and Vaccine Strains, Kenya
Source: Emerg Infect Dis. 2024 Aug;30(8):1642–50. doi: 10.3201/eid3008.230876 (PMC11286075; doi:10.3201/eid3008.230876)
Supplement: Appendix 1 — Genomic information on wild rabies virus strains and genomic sequence alignment with vaccine strains, Kenya. [file 23-0876-Techapp-s1.xlsx]

## Sheet: Appendix 1 Table 1
Article DOI: https://doi.org/10.3201/eid3008.230876
EID cannot ensure accessibility for supplementary materials supplied by authors. Readers who have difficulty accessing supplementary content should contact the authors for assistance.
Geographic Distribution of Rabies Virus and Genomic Sequence Alignment of Wild and Vaccine Strains, Kenya
Appendix 1
Appendix 1 Table 1. A summary of rabies virus agenome characteristics from Makueni and Siaya samples
	MAKUENI SAMPLES
	Sample ID	Animal	Date of Collection	Place of Collection			Genome length			Classification
				County	Sub-County	Village	Whole genome	Nucleoprotein	Glycoprotein	Clade	Subclade	Lineage
1	MAK/FEL/001	Cat	2022-03-12	Makueni	Makueni	Yinthungu	11658	1318	1575	Cosmopolitan	Africa 1b	Cosmopolitan AF1b_B1.3
2	MAK/FEL/002	Cat	2022-05-09	Makueni	Makueni	Winzeni	11599	1318	1575	Cosmopolitan	Africa 1b	Cosmopolitan AF1b_B1.2.1
3	MAK/CAN/001	Dog	2021-10-29	Makueni	Makueni	Iviani	11766	1318	1575	Cosmopolitan	Africa 1b	Cosmopolitan AF1b_B1.2
4	MAK/CAN/002	Dog	2021-11-05	Makueni	Makueni	Ngangoni	11665	1353	1575	Cosmopolitan	Africa 1b	Cosmopolitan AF1b_B1.2
5	MAK/CAN/003	Dog	2021-11-15	Makueni	Makueni	Nthangu	11657	1312	1575	Cosmopolitan	Africa 1b	Cosmopolitan AF1b_B1.2
6	MAK/CAN/004	Dog	2021-11-18	Makueni	Makueni	Kyuasini	11472	1318	1575	Cosmopolitan	Africa 1b	Cosmopolitan AF1b_B1
7	MAK/CAN/005	Dog	2021-12-04	Makueni	Makueni	Kiangini	11915	1353	1575	Cosmopolitan	Africa 1a	Cosmopolitan AF1a_A1.1
8	MAK/CAN/006	Dog	2021-12-30	Makueni	Makueni	Kyemole	11900	1353	1575	Cosmopolitan	Africa 1a	Cosmopolitan AF1b_B1.3
9	MAK/CAN/007	Dog	2022-01-27	Machakos	Yatta	Katangi township	11496	1312	1575	Cosmopolitan	Africa 1b	Cosmopolitan AF1b_A1.2.1
10	MAK/CAN/008	Dog	2022-01-31	Makueni	Makueni	Unoa	11412	1353	1546	Cosmopolitan	Africa 1b	Cosmopolitan AF1b_B1
11	MAK/CAN/009	Dog	2022-02-14	Makueni	Makueni	Kyuasini	11586	1318	1575	Cosmopolitan	Africa 1b	Cosmopolitan AF1b_B1.3
12	MAK/CAN/010	Dog	2022-02-25	Makueni	Makueni	Kiumoni	10589	1318	1428	Cosmopolitan	Africa 1b	Cosmopolitan AF1b_B1
13	MAK/CAN/011	Dog	2022-02-25	Makueni	Makueni	Senda	11417	1312	1575	Cosmopolitan	Africa 1b	Cosmopolitan AF1b_B1.2.1
14	MAK/CAN/012	Dog	2022-03-10	Makueni	Makueni	Kamunyolo	10966	1318	1575	Cosmopolitan	Africa 1b	Cosmopolitan AF1b_B1.2.1
15	MAK/CAN/014	Dog	2022-03-11	Makueni	Makueni	Ivinganzia	11723	1318	1575	Cosmopolitan	Africa 1b	Cosmopolitan AF1b_A1.2.1
16	MAK/CAN/016	Dog	2021-07-26	Makueni	Makueni	Nthangu	11582	1312	1575	Cosmopolitan	Africa 1b	Cosmopolitan AF1b_A1.2.1
17	MAK/CAN/017	Dog	2021-08-10	Makueni	Makueni	Ngomeni	11468	1353	1561	Cosmopolitan	Africa 1b	Cosmopolitan AF1b_B1
18	MAK/CAN/018	Dog	2021-08-11	Makueni	Makueni	Nthangu	11245	1313	1575	Cosmopolitan	Africa 1b	Cosmopolitan AF1b_B1
19	MAK/CAN/019	Dog	2021-08-17	Makueni	Kibwezi-East	Ivingoni	11349	1238	1575	Cosmopolitan	Africa 1b	Cosmopolitan AF1b_B1
20	MAK/CAN/020	Dog	2021-09-01	Makueni	Makueni	Ngunu	11260	1318	1556	Cosmopolitan	Africa 1b	Cosmopolitan AF1b_B1
21	MAK/CAN/021	Dog	2021-08-05	Makueni	Makueni	Kathonzweni	11067	1345	1575	Cosmopolitan	Africa 1b	Cosmopolitan AF1b_B1.2.1
22	MAK/CAN/022	Dog	2021-09-03	Makueni	Makueni	Ithemboni	10162	1281	1283	Cosmopolitan	Africa 1b	Cosmopolitan AF1b_B1.2
23	MAK/CAN/023	Dog	2021-09-27	Makueni	Kathonzweni	Kaiani	11185	1318	1575	Cosmopolitan	Africa 1b	Cosmopolitan AF1b_B1.2
24	MAK/CAN/024	Dog	2021-09-27	Makueni	Makueni	Malivani	11766	1318	1575	Cosmopolitan	Africa 1b	Cosmopolitan AF1b_B1.2
25	MAK/CAN/025	Dog	2021-09-24	Makueni	Kibwezi-East	Kikoni	11766	1318	1575	Cosmopolitan	Africa 1b	Cosmopolitan AF1b_B1
26	MAK/CAN/026	Dog	2021-08-09	Makueni	Mbooni-East	Mbusyani	11600	1353	1545	Cosmopolitan	Africa 1b	Cosmopolitan AF1b_B1.2
27	MAK/CAN/027	Dog	2021-09-24	Makueni	Kibwezi-West	Mwaani	11246	1318	1575	Cosmopolitan	Africa 1b	Cosmopolitan AF1b_B1
28	MAK/CAN/028	Dog	2021-10-01	Makueni	Makueni	Mathemba	11582	1318	1575	Cosmopolitan	Africa 1b	Cosmopolitan AF1b_B1.2.1
29	MAK/CAN/029	Dog	2021-10-14	Makueni	Makueni	Kingithyo	11627	1318	1575	Cosmopolitan	Africa 1b	Cosmopolitan AF1b_B1
30	MAK/CAN/030	Dog	2021-10-18	Makueni	Makueni	Syatu	11791	1342	1575	Cosmopolitan	Africa 1b	Cosmopolitan AF1b_A1.2.1
31	MAK/CAN/031	Dog	2022-03-22	Makueni	Makueni	Tiani	11254	1318	1544	Cosmopolitan	Africa 1b	Cosmopolitan AF1b_B1.2.1
32	MAK/CAN/034	Dog	2022-04-23	Makueni	Makueni	Munyuni	11620	1353	1570	Cosmopolitan	Africa 1b	Cosmopolitan AF1b_B1.2
33	MAK/CAN/033	Dog	2022-04-20	Makueni	Kibwezi East	Kabete	11764	1353	1575	Cosmopolitan	Africa 1b	Cosmopolitan AF1b_B1
34	MAK/CAN/032	Dog	2022-04-13	Makueni	Makueni	Ikaasu	11729	1318	1538	Cosmopolitan	Africa 1b	Cosmopolitan AF1b_B1
35	MAK/CAN/035	Dog	2022-05-10	Makueni	Makueni	Mbusyani	10769	1353	1533	Cosmopolitan	Africa 1b	Cosmopolitan AF1b_B1.3
36	MAK/CAN/036	Dog	2022-05-17	Makueni	Makueni	Kavutha	10514	1079	1545	Cosmopolitan	Africa 1b	Cosmopolitan AF1b_B1
37	MAK/CAN/037	Dog	2022-06-04	Makueni	kilome	Kindua	11686	1353	1575	Cosmopolitan	Africa 1b	Cosmopolitan AF1b_B1.2.1
38	MAK/CAN/039	Dog	2022-06-15	Makueni	Makueni	Katangini	11883	1353	1575	Cosmopolitan	Africa 1b	Cosmopolitan AF1b_B1.3
39	MAK/CAN/038	Dog	2022-06-13	Makueni	Makueni	Mwisa	11627	1353	1575	Cosmopolitan	Africa 1b	Cosmopolitan AF1b_B1.3
40	MAK/CAN/044	Dog	2022-06-17	Makueni	Makueni	Kyunyu	11494	1353	1575	Cosmopolitan	Africa 1b	Cosmopolitan AF1b_B1.2.1
41	MAK/CAN/042	Dog	2022-06-15	Makueni	Makueni	Kaiani	11763	1318	1575	Cosmopolitan	Africa 1b	Cosmopolitan AF1b_B1.2
42	MAK/CAN/045	Dog	2022-06-26	Makueni	Makueni	Kilisa	10389	1292	1575	Cosmopolitan	Africa 1b	Cosmopolitan AF1b_B1.3
43	MAK/CAN/049	Dog	2022-08-05	Makueni	Makueni	Kilaani	11812	1353	1575	Cosmopolitan	Africa 1b	Cosmopolitan AF1b_B1.3
44	MAK/CAN/048	Dog	2022-08-22	Makueni	Kaiti	Tusunini	11642	1318	1575	Cosmopolitan	Africa 1b	Cosmopolitan AF1b_B1.3
45	MAK/CAN/047	Dog	2022-07-28	Makueni	Makueni	Kilaani	11636	1353	1575	Cosmopolitan	Africa 1b	Cosmopolitan AF1b_A1.2.1
46	MAK/CAN/046	Dog	2022-07-26	Makueni	Makueni	Kanthitu	11294	1351	1328	Cosmopolitan	Africa 1b	Cosmopolitan AF1b_B1.2
47	MAK/CAN/051	Dog	2022-08-25	Makueni	Makueni	Syanduini	11859	1353	1575	Cosmopolitan	Africa 1b	Cosmopolitan AF1b_B1.3
48	MAK/CAN/050	Dog	2022-08-16	Makueni	Mbooni	Katangini	11602	1312	1575	Cosmopolitan	Africa 1b	Cosmopolitan AF1b_A1.2.1
49	MAK/CAP/001	Goat	2021-07-02	Makueni	Mbooni-East	Ngaanwa	10182	1206	1442	Cosmopolitan	Africa 1b	Unclassified
50	MAK/CAP/002	Goat	2022-02-23	Makueni	Makueni	Kikuu	10101	1318	1575	Cosmopolitan	Africa 1b	Cosmopolitan AF1b_B1.2.1
51	MAK/CAP/003	Goat	2022-03-01	Makueni	Makueni	Kwa Kathoka	11811	1353	1575	Cosmopolitan	Africa 1b	Cosmopolitan AF1b_B1.2.1
52	MAK/CAP/005	Goat	2022-03-18	Makueni	Makueni	Senda	11758	1264	1561	Cosmopolitan	Africa 1b	Cosmopolitan AF1b_B1.2.1
53	MAK/CAP/004	Goat	2022-03-19	Makueni	Makueni	Kiangini	11551	1353	1561	Cosmopolitan	Africa 1b	Cosmopolitan AF1b_B1.2.1
54	MAK/CAP/008	Goat	2022-04-12	Makueni	Kibwezi East	Changamwe	11676	1271	1575	Cosmopolitan	Africa 1b	Cosmopolitan AF1b_B1
55	MAK/CAP/007	Goat	2022-03-30	Makueni	Makueni	Kavumbu	11829	1353	1562	Cosmopolitan	Africa 1b	Cosmopolitan AF1b_B1
56	MAK/CAP/009	Goat	2022-05-03	Makueni	Kibwezi East	Miamba	11264	1134	1575	Cosmopolitan	Africa 1b	Cosmopolitan AF1b_B1
57	MAK/CAP/010	Goat	2022-06-17	Makueni	Makueni	Kavati	11413	1317	1575	Cosmopolitan	Africa 1b	Cosmopolitan AF1b_B1.2
58	MAK/CAP/013	Goat	2022-07-12	Makueni	Kaifi	Kilolo	11118	1318	1398	Cosmopolitan	Africa 1b	Cosmopolitan AF1b_B1.3
59	MAK/CAP/011	Goat	2022-07-05	Makueni	Makueni	Kwanzoli	11515	1353	1575	Cosmopolitan	Africa 1b	Cosmopolitan AF1b_B1.3
60	MAK/CAP/014	Goat	2022-08-02	Makueni	Makueni	Kaseve	11028	1312	1466	Cosmopolitan	Africa 1a	Cosmopolitan AF1a_B1.1
61	MAK/CAP/017	Goat	2021-08-28	Makueni	Makueni	Nguumo	11291	1312	1575	Cosmopolitan	Africa 1b	Cosmopolitan AF1b_A1.2.1
62	MAK/CAP/018	Goat	2021-09-02	Makueni	Makueni	Kalulini (Mbuvo)	11811	1353	1575	Cosmopolitan	Africa 1b	Cosmopolitan AF1b_B1.2.1
63	MAK/CAP/021	Goat	2021-12-29	Makueni	Makueni	Milute	11821	1353	1575	Cosmopolitan	Africa 1b	Cosmopolitan AF1b_B1.2.1
64	MAK/CAP/022	Goat	2022-02-14	Makueni	Makueni	Nzouni	11791	1353	1575	Cosmopolitan	Africa 1b	Cosmopolitan AF1b_B1.2.1
65	MAK/CAP/032	Goat	2022-08-25	Makueni	Makueni	Mashani	10308	1308	1575	Cosmopolitan	Africa 1b	Cosmopolitan AF1b_B1.3
66	MAK/CAP/031	Goat	2022-08-12	Makueni	Kibwezi-West	Smart	10985	1318	1527	Cosmopolitan	Africa 1b	Cosmopolitan AF1b_B1.3
67	MAK/CAP/036	Goat	2022-09-15	Makueni	Mbooni	Kamwinzi	10786	1295	1488	Cosmopolitan	Africa 1b	Cosmopolitan AF1b_B1.3
68	MAK/BOV/016	Cow	2021-07-18	Makueni	Makueni	Kathonzweni	11788	1340	1575	Cosmopolitan	Africa 1b	Cosmopolitan AF1b_B1
69	MAK/BOV/018	Cow	2021-11-21	Makueni	Makueni	Maluvyu	11678	1318	1575	Cosmopolitan	Africa 1b	Cosmopolitan AF1b_B1.2
70	MAK/BOV/019	Cow	2022-06-03	Makueni	kilome	Kavila	11027	1318	1461	Cosmopolitan	Africa 1b	Cosmopolitan AF1b_B1.3
71	MAK/BOV/020	Cow	2022-06-15	Makueni	Makueni	Kaiani	11596	1328	1575	Cosmopolitan	Africa 1b	Cosmopolitan AF1b_B1.2
72	MAK/BOV/021	Cow	2022-09-05	Makueni	kilome	Ianbuini	11871	1353	1575	Cosmopolitan	Africa 1b	Cosmopolitan AF1b_B1.3
73	MAK/BOV/022	Cow	2022-09-15	Makueni	Mbooni	Kamwinzi	11813	1353	1575	Cosmopolitan	Africa 1b	Cosmopolitan AF1b_B1.3
	SIAYA SAMPLES
	Sample ID	Animal	Date of Collection	Place of Collection			Genome coverage			Classification
				County	Sub-County	Village	Whole genome	Nucleoprotein	Glycoprotein	Clade	Subclade	Lineage
1	SIA/CAN/001	Dog	2021-08-11	Siaya	Alego-Usonga	Boro	11876	1353	1575	Cosmopolitan	Africa 1a	Cosmopolitan AF1a_A1.1
2	SIA/CAN/004	Dog	2021-08-02	Siaya	Bondo	Nyabondo	11300	1120	1569	Cosmopolitan	Africa 1a	Cosmopolitan AF1a_A1.1
3	SIA/CAN/005	Dog	2021-09-05	Siaya	Bondo	Komolo	11159	1353	1575	Cosmopolitan	Africa 1a	Cosmopolitan AF1a_A1.2.1
4	SIA/CAN/006	Dog	2021-09-05	Siaya	Bondo	Komolo	10892	1353	1543	Cosmopolitan	Africa 1a	Cosmopolitan AF1a_A1.1
5	SIA/CAN/007	Dog	2021-09-05	Siaya	Bondo	Komolo	11354	1353	1405	Cosmopolitan	Africa 1a	Cosmopolitan AF1a_A1.2.1
6	SIA/CAN/008	Dog	2021-09-05	Siaya	Alego-Usonga	Rae	11922	1353	1575	Cosmopolitan	Africa 1a	Cosmopolitan AF1a_A1.1
7	SIA/CAN/009	Dog	2021-09-11	Siaya	Bondo	Nyamonye	11922	1353	1575	Cosmopolitan	Africa 1a	Cosmopolitan AF1a_B1.1
8	SIA/CAN/010	Dog	2021-09-21	Siaya	Rarieda	Pala	11700	1353	1575	Cosmopolitan	Africa 1a	Cosmopolitan AF1a_A1.3
9	SIA/CAN/012	Dog	2021-10-14	Siaya	Bondo	Kanyagero	11697	1353	1575	Cosmopolitan	Africa 1a	Cosmopolitan AF1a_B1.1
10	SIA/CAN/013	Dog	2021-10-14	Siaya	Rarieda	Lwak	11772	1353	1575	Cosmopolitan	Africa 1a	Cosmopolitan AF1a_A1.3
11	SIA/CAN/014	Dog	2021-10-27	Siaya	Bondo	Nyangera	11397	1283	1575	Cosmopolitan	Africa 1a	Cosmopolitan AF1a_B1.1
12	SIA/CAN/015	Dog	2021-11-03	Siaya	Bondo	Nyamonye	11836	1353	1488	Cosmopolitan	Africa 1a	Cosmopolitan AF1a_A1.1
13	SIA/CAN/016	Dog	2021-11-03	Siaya	Bondo	Nyangera	11793	1353	1575	Cosmopolitan	Africa 1a	Cosmopolitan AF1a_B1
14	SIA/CAN/017	Dog	2021-11-03	Siaya	Bondo	Nyamonye	11629	1318	1575	Cosmopolitan	Africa 1a	Cosmopolitan AF1a_B1.1
15	SIA/CAN/018	Dog	2021-11-04	Siaya	Bondo	Nyangera	11879	1353	1575	Cosmopolitan	Africa 1a	Cosmopolitan AF1a_A1.2.1
16	SIA/CAN/019	Dog	2021-11-06	Siaya	Rarieda	Atemo	11922	1353	1575	Cosmopolitan	Africa 1a	Cosmopolitan AF1a_A1.2.1
17	SIA/CAN/020	Dog	2021-11-25	Siaya	Rarieda	Atemo	11893	1353	1575	Cosmopolitan	Africa 1a	Cosmopolitan AF1a_A1.2
18	SIA/CAN/021	Dog	2021-12-09	Siaya	Bondo	Kosinjo	11696	1347	1575	Cosmopolitan	Africa 1a	Cosmopolitan AF1a_A1.3
19	SIA/CAN/022	Dog	2021-12-20	Siaya	Alego-Usonga	Randago	11921	1353	1575	Cosmopolitan	Africa 1a	Cosmopolitan AF1a_B1
20	SIA/CAN/023	Dog	2021-12-22	Siaya	Bondo	Pala	11711	1276	1575	Cosmopolitan	Africa 1a	Cosmopolitan AF1a_A1.1
21	SIA/CAN/024	Dog	2021-12-27	Siaya	Bondo	Alara	11620	1353	1575	Cosmopolitan	Africa 1a	Cosmopolitan AF1a_B1.1
22	SIA/CAN/025	Dog	2022-01-01	Siaya	Rarieda	Nyore	11355	1318	1575	Cosmopolitan	Africa 1a	Cosmopolitan AF1a_A1.3
23	SIA/CAN/026	Dog	2022-01-14	Siaya	Bondo	Nyangera	11879	1353	1575	Cosmopolitan	Africa 1a	Cosmopolitan AF1a_A1.2
24	SIA/CAN/027	Dog	2022-01-18	Siaya	Bondo	Lela	11836	1353	1557	Cosmopolitan	Africa 1a	Cosmopolitan AF1a_A1.1.1
25	SIA/CAN/028	Dog	2022-01-31	Siaya	Bondo	Nyamonye	11921	1353	1575	Cosmopolitan	Africa 1a	Cosmopolitan AF1a_B1
26	SIA/CAN/029	Dog	2022-02-05	Siaya	Bondo	Pala	11854	1353	1575	Cosmopolitan	Africa 1a	Cosmopolitan AF1a_B1
27	SIA/CAN/030	Dog	2022-02-10	Siaya	Alego-Usonga	Apate	10751	1353	1575	Cosmopolitan	Africa 1a	Cosmopolitan AF1a_A1.2
28	SIA/CAN/031	Dog	2022-02-13	Siaya	Alego-Usonga	Karapul	11746	1353	1575	Cosmopolitan	Africa 1a	Cosmopolitan AF1a_A1.3
29	SIA/CAN/032	Dog	2022-02-26	Siaya	Bondo	Sianga	11789	1353	1575	Cosmopolitan	Africa 1a	Cosmopolitan AF1a_B1.1
30	SIA/CAN/033	Dog	2022-03-03	Siaya	Rarieda	Ramba	11855	1353	1575	Cosmopolitan	Africa 1a	Cosmopolitan AF1a_B1.1
31	SIA/CAN/034	Dog	2022-03-06	Siaya	Bondo	Maranda	11923	1353	1575	Cosmopolitan	Africa 1a	Cosmopolitan AF1a_A1
32	SIA/CAN/035	Dog	2022-03-13	Siaya	Gem	Nyamninia	11922	1353	1575	Cosmopolitan	Africa 1a	Cosmopolitan AF1a_A1.2.1
33	SIA/CAN/038	Dog	2022-03-20	Siaya	Rarieda	Kokwiri	11715	1353	1575	Cosmopolitan	Africa 1a	Cosmopolitan AF1a_A1.3
34	SIA/CAN/037	Dog	2022-03-18	Siaya	Alego-Usonga	Apate	11921	1353	1575	Cosmopolitan	Africa 1a	Cosmopolitan AF1a_A1.2.1
35	SIA/CAN/036	Dog	2022-03-16	Siaya	Bondo	Lela	11528	1353	1505	Cosmopolitan	Africa 1a	Cosmopolitan AF1a_B1.1
36	SIA/CAN/042	Dog	2022-04-13	Siaya	Rarieda	Okela	11831	1353	1575	Cosmopolitan	Africa 1a	Cosmopolitan AF1a_A1.1.1
37	SIA/CAN/041	Dog	2022-04-02	Siaya	Alego-Usonga	Kadhai	11922	1353	1575	Cosmopolitan	Africa 1a	Cosmopolitan AF1a_A1.2.1
38	SIA/CAN/040	Dog	2022-04-01	Siaya	Rarieda	Nyawara	11914	1353	1575	Cosmopolitan	Africa 1a	Cosmopolitan AF1a_A1
39	SIA/CAN/045	Dog	2022-05-09	Siaya	Rarieda	Okenye	11337	1343	1425	Cosmopolitan	Africa 1a	Cosmopolitan AF1a_A1.1
40	SIA/CAN/044	Dog	2022-05-01	Siaya	Alego-Usonga	Hawinga	11922	1353	1575	Cosmopolitan	Africa 1a	Cosmopolitan AF1a_A1.1.1
41	SIA/CAN/043	Dog	2022-04-27	Siaya	Alego-Usonga	Apate	11922	1353	1575	Cosmopolitan	Africa 1a	Cosmopolitan AF1a_A1.2.1
42	SIA/CAN/047	Dog	2022-05-26	Siaya	Alego-Usonga	Mahinga	11922	1353	1575	Cosmopolitan	Africa 1a	Cosmopolitan AF1a_B1.1
43	SIA/CAN/046	Dog	2022-05-23	Siaya	Alego-Usonga	Mahinga	11862	1353	1575	Cosmopolitan	Africa 1a	Cosmopolitan AF1a_A1.2.1
44	SIA/CAN/050	Dog	2022-06-16	Siaya	Gem	Wambosa	11921	1353	1575	Cosmopolitan	Africa 1a	Cosmopolitan AF1a_A1.1.1
45	SIA/CAN/049	Dog	2022-06-09	Siaya	Rarieda	Chianda	11921	1353	1575	Cosmopolitan	Africa 1a	Cosmopolitan AF1a_A1.1.1
46	SIA/CAN/048	Dog	2022-06-03	Siaya	Ugunja	Hawuoto	11920	1353	1575	Cosmopolitan	Africa 1a	Cosmopolitan AF1a_A1.2
47	SIA/CAN/059	Dog	2022-07-28	Siaya	Rarieda	Ndori	11770	1353	1575	Cosmopolitan	Africa 1a	Cosmopolitan AF1a_A1.2
48	SIA/CAN/058	Dog	2022-07-21	Siaya	Alego-Usonga	Haga	11921	1353	1575	Cosmopolitan	Africa 1a	Cosmopolitan AF1a_A1.2
49	SIA/CAN/056	Dog	2022-07-13	Siaya	Rarieda	Lwak	11260	1353	1553	Cosmopolitan	Africa 1a	Cosmopolitan AF1a_B1
50	SIA/CAN/055	Dog	2022-07-12	Siaya	Rarieda	Lwak	11016	1335	1575	Cosmopolitan	Africa 1a	Cosmopolitan AF1a_A1.2
51	SIA/CAN/054	Dog	2022-06-29	Siaya	Gem	Miseku	11374	1343	1575	Cosmopolitan	Africa 1a	Cosmopolitan AF1a_A1.3
52	SIA/CAN/053	Dog	2022-06-27	Siaya	Rarieda	Lwak	11441	1353	1575	Cosmopolitan	Africa 1a	Cosmopolitan AF1a_A1.2
53	SIA/CAN/052	Dog	2022-06-26	Siaya	Gem	Mutumbu	11922	1353	1575	Cosmopolitan	Africa 1a	Cosmopolitan AF1a_A1
54	SIA/CAN/060	Dog	2022-09-19	Siaya	Rarieda	Siger	11874	1353	1575	Cosmopolitan	Africa 1a	Cosmopolitan AF1a_A1.2
56	SIA/BOV/003	Cow	2021-09-02	Siaya	Alego-Usonga	Mireri	11762	1353	1575	Cosmopolitan	Africa 1b	Cosmopolitan AF1b_B1
57	SIA/BOV/004	Cow	2021-09-10	Siaya	Rarieda	Akom	10755	1353	1498	Cosmopolitan	Africa 1a	Cosmopolitan AF1a_A1.2.1
58	SIA/BOV/005	Cow	2021-10-01	Siaya	Rarieda	Garra	11878	1353	1575	Cosmopolitan	Africa 1a	Cosmopolitan AF1a_A1.3
59	SIA/BOV/006	Cow	2021-10-05	Siaya	Rarieda	Nyawara	11807	1353	1569	Cosmopolitan	Africa 1b	Cosmopolitan AF1b_B1.3
60	SIA/BOV/007	Cow	2021-10-15	Siaya	Alego-Usonga	Achage	11406	1353	1575	Cosmopolitan	Africa 1a	Cosmopolitan AF1a_A1.2.1
61	SIA/BOV/009	Cow	2021-10-17	Siaya	Rarieda	Ginga	11920	1353	1575	Cosmopolitan	Africa 1a	Cosmopolitan AF1a_A1.3
62	SIA/BOV/010	Cow	2021-10-18	Siaya	Rarieda	Arongo	11864	1353	1575	Cosmopolitan	Africa 1a	Cosmopolitan AF1a_A1.3
63	SIA/BOV/011	Cow	2021-11-11	Siaya	Bondo	Alara	11424	1353	1504	Cosmopolitan	Africa 1a	Cosmopolitan AF1a_A1.1.1
64	SIA/BOV/012	Cow	2021-12-02	Siaya	Rarieda	Odera Amoth	11854	1353	1575	Cosmopolitan	Africa 1a	Cosmopolitan AF1a_A1.1
65	SIA/BOV/014	Cow	2022-02-10	Siaya	Alego-Usonga	Kochieng' A	11912	1353	1575	Cosmopolitan	Africa 1a	Cosmopolitan AF1a_A1.2.1
66	SIA/BOV/021	Cow	2022-05-18	Siaya	Bondo	Ndiwa	11580	1353	1575	Cosmopolitan	Africa 1a	Cosmopolitan AF1a_A1.3
67	SIA/BOV/020	Cow	2022-05-10	Siaya	Bondo	Bar Kanyago	10024	1167	1575	Cosmopolitan	Africa 1a	Cosmopolitan AF1a_B1
68	SIA/BOV/027	Cow	2022-06-22	Siaya	Alego-Usonga	Boro	10424	1343	1575	Cosmopolitan	Africa 1a	Cosmopolitan AF1a_A1.1.1
69	SIA/BOV/026	Cow	2022-06-21	Siaya	Bondo	Nyamonye	11749	1353	1575	Cosmopolitan	Africa 1a	Cosmopolitan AF1a_B1.1
70	SIA/OVI/001	Sheep	2021-11-23	Siaya	Rarieda	Lwak	11527	1353	1575	Cosmopolitan	Africa 1a	Cosmopolitan AF1a_A1.3
71	SIA/BOV/016	Cow	2022-02-20	Siaya	Bondo	Lela	10509	1318	1545	Cosmopolitan	Africa 1b	UNKNOWN

## Sheet: Appendix 1 Table 2
Article DOI: https://doi.org/10.3201/eid3008.230876
EID cannot ensure accessibility for supplementary materials supplied by authors. Readers who have difficulty accessing supplementary content should contact the authors for assistance.
Geographic Distribution of Rabies Virus and Genomic Sequence Alignment of Wild and Vaccine Strains, Kenya
Appendix 1
Appendix 1 Table 2. Comparison of the amino acid sequences of the commonly used RABV vaccine strains (PM, PV, and CVS) in Kenya and study G proteins did not reveal substitutions at the antigenic sites of the G gene
	Signal peptide							Ectodomain
									Antigenic site 11-b																						Antigenic site II-b
Amino acid position	5	6	9	13	14	15	18	29	34	35	36	37	38	39	40	41	42	47	59	71	75	109	159	166	174	175	177	179	181	182	198	199	200										Antigenic site I
PASTEUR Vaccine strain	A	L	V	V	F	P	F	K	S	P	I	D	I	H	H	L	S	L	G	S	M	T	A	R	P	G	N	S	I	T	M	P	E	204	205	206	207	209	212	215	223	224	226	227	228	229	230	231	239
PITMOORE Vaccine strain	-	-	-	G	-	S	-	E	-	-	-	-	-	-	-	-	-	-	E	-	V	-	T	K	-	-	K	-	-	-	-	-	-	L	G	M	S	D	T	R	S	E	C	G	F	V	D	E	K
CVS Vaccine strain	-	-	-	-	-	-	-	-	-	-	-	-	-	-	-	-	-	-	-	L	-	-	-	-	-	S	K	P	I	T	-	-	-	P	R	T	P	-	-	-	N	K	-	-	-	-	-	-	-
Kenya/SIA-BOV-010/2021	T	-	-	-	-	-	S	-	-	-	-	-	-	-	-	-	-	-	-	-	V	-	-	K	-	S	K	-	I	T	-	-	-	-	-		-	-	-	-	-	-	-	-	-	-	-	-	-
Kenya/SIA-BOV-009/2021	T	-	-	-	-	-	S	-	-	-	-	-	-	-	-	-	-	-	-	-	V	-	-	K	-	S	K	-	I	T	-	-	-	-	-	T	-	-	A	-	-	K	-	-	-	-	-	-	-
Kenya/SIA-OVI-001/2021	T	-	-	-	-	-	S	-	-	-	-	-	-	-	-	-	-	-	-	-	V	-	-	K	-	S	K	-	I	T	-	-	-	-	-	T	-	-	A	-	-	K	-	-	-	-	-	-	-
Kenya/SIA-CAN-025/2022	T	-	-	-	-	-	S	-	-	-	-	-	-	-	-	-	-	-	-	-	V	-	-	K	-	S	K	-	I	T	-	-	-	-	-	T	-	-	A	-	-	K	-	-	-	-	-	-	-
Kenya/SIA-BOV-005/2021	T	-	-	-	-	-	-	-	-	-	-	-	-	-	-	-	-	-	-	-	V	-	-	K	-	S	K	-	I	T	-	-	-	-	-	T	-	-	A	-	-	K	-	-	-	-	-	-	-
Kenya/SIA-CAN-043/2022	T	-	-	-	-	-	-	-	-	-	-	-	-	-	-	-	-	-	-	-	V	-	-	K	-	S	K	-	I	T	-	-	-	-	-	T	-	-	A	-	-	K	-	-	-	-	-	-	-
Kenya/SIA-CAN-048/2022	T	-	-	-	-	-	-	-	-	-	-	-	-	-	-	-	-	-	-	-	V	-	-	K	-	S	K	-	T	T	-	-	-	-	-	T	-	-	A	-	-	K	-	-	-	-	-	-	-
Kenya/SIA-CAN-037/2022	T	-	-	-	-	-	-	-	-	-	-	-	-	-	-	-	-	-	-	-	V	-	-	K	-	S	K	-	I	T	-	-	-	-	-	T	-	-	A	-	-	K	-	-	-	-	-	-	-
Kenya/SIA-CAN-041/2022	T	-	-	-	-	-	-	-	-	-	-	-	-	-	-	-	-	-	-	-	V	-	-	K	-	S	K	-	I	T	-	-	-	-	-	T	-	-	A	-	-	K	-	-	-	-	-	-	-
Kenya/SIA-CAN-060/2022	T	-	-	-	-	-	-	-	-	-	-	-	-	-	-	-	-	-	-	-	V	-	-	K	-	S	K	-	I	T	-	-	-	-	-	T	-	-	A	-	-	K	-	-	-	-	-	-	-
Kenya/SIA-CAN-059/2022	T	-	-	-	-	-	-	-	-	-	-	-	-	-	-	-	-	-	-	-	V	-	-	K	-	S	K	-	I	T	-	-	-	-	-	T	-	-	A	-	-	K	-	-	-	-	-	-	-
Kenya/SIA-CAN-046/2022	T	-	-	-	-	-	-	-	-	-	-	-	-	-	-	-	-	-	-	-	V	-	-	K	-	S	K	-	I	T	-	-	-	-	-	T	-	-	A	-	-	K	-	-	-	-	-	-	-
Kenya/SIA-BOV-014/2022	T	-	-	-	-	-	-	-	-	-	-	-	-	-	-	-	-	-	-	-	V	-	-	K	-	S	K	-	I	T	-	-	-	-	-	T	-	-	A	-	-	K	-	-	-	-	-	-	-
Kenya/SIA-CAN-026/2022	T	-	-	-	-	-	-	-	-	-	-	-	-	-	-	-	-	-	-	-	V	-	-	K	-	S	K	-	I	T	-	-	-	-	-	T	-	-	A	-	-	K	-	-	-	-	-	-	-
Kenya/SIA-CAN-018/2021	T	-	-	-	-	-	-	-	-	-	-	-	-	-	-	-	-	-	-	-	V	-	-	K	-	S	K	-	I	T	-	-	-	-	-	T	-	-	A	-	-	K	-	-	-	-	-	-	-
Kenya/SIA-CAN-019/2021	T	-	-	-	-	-	-	-	-	-	-	-	-	-	-	-	-	-	-	-	V	-	-	K	-	S	K	-	I	T	-	-	-	-	-	T	-	-	A	-	-	K	-	-	-	-	-	-	-
Kenya/SIA-CAN-055/2022	T	-	-	-	-	-	-	-	-	-	-	-	-	-	-	-	-	-	-	-	V	-	-	K	-	S	K	-	I	T	-	-	-	-	-	T	-	-	A	-	-	K	-	-	-	-	-	-	-
Kenya/SIA-CAN-058/2022	T	-	-	-	-	-	-	-	-	-	-	-	-	-	-	-	-	-	-	-	V	-	-	K	-	S	K	-	I	T	-	-	-	-	-	T	-	-	A	-	-	K	-	-	-	-	-	-	-
Kenya/SIA-CAN-052/2022	T	-	-	-	-	-	-	-	-	-	-	-	-	-	-	-	-	-	-	-	V	-	-	K	-	S	K	-	I	T	-	-	-	-	-	T	-	-	A	-	-	K	-	-	-	-	-	-	-
Kenya/SIA-CAN-044/2022	T	-	-	-	-	-	-	-	-	-	-	-	-	-	-	-	-	-	-	-	V	-	-	K	-	S	K	-	I	T	-	-	-	-	-	T	-	-	A	-	-	K	-	-	-	-	-	-	-
Kenya/SIA-CAN-035/2022	T	-	-	-	-	-	-	-	-	-	-	-	-	-	-	-	-	-	-	-	V	-	-	K	-	S	K	-	I	T	-	-	-	-	-	T	-	-	A	-	-	K	-	-	-	-	-	-	-
Kenya/SIA-CAN-050/2022	T	-	-	-	-	S	-	-	-	-	-	-	-	-	-	-	-	F	-	-	V	-	-	K	-	S	K	-	I	T	-	-	-	-	-	T	-	-	A	-	-	K	-	-	-	-	-	-	-
Kenya/SIA-CAN-033/2022	T	-	-	-	-	S	-	-	-	-	-	-	-	-	-	-	-	-	-	-	V	-	-	K	-	S	K	-	I	T	-	-	-	-	-	T	-	-	A	-	-	K	-	-	-	-	-	-	-
Kenya/SIA-CAN-047/2022	T	-	-	-	-	S	-	-	-	-	-	-	-	-	-	-	-	-	-	-	V	-	-	K	-	S	K	-	I	T	-	-	-	-	-	T	-	-	A	-	-	K	-	-	-	-	-	-	-
Kenya/SIA-BOV-026/202	T	-	-	-	-	S	-	-	-	-	-	-	-	-	-	-	-	-	-	-	V	-	-	K	-	S	K	-	I	T	-	-	-	-	-	T	-	-	A	-	-	K	-	-	-	-	-	-	-
Kenya/SIA-CAN-016/2021	T	-	-	-	-	S	-	-	-	-	-	-	-	-	-	-	-	-	-	-	V	-	-	K	-	S	K	-	I	T	-	-	-	-	-	T	-	-	A	-	-	K	-	-	-	-	-	-	-
Kenya/SIA-CAN-032/2022	T	-	-	-	-	S	-	-	-	-	-	-	-	-	-	-	-	-	-	-	V	-	-	K	-	S	K	-	I	T	-	-	-	-	-	T	-	-	A	-	-	K	-	-	-	-	-	-	-
Kenya/SIA-CAN-034/2022	T	-	-	-	-	S	-	-	-	-	-	-	-	-	-	-	-	-	-	-	V	-	-	K	-	S	K	-	I	T	-	-	-	-	-	T	-	-	A	-	-	K	-	-	-	-	-	-	-
Kenya/MAK-CAN-005/2021	T	-	-	-	-	S	-	-	-	-	-	-	-	-	-	-	-	-	-	-	V	-	-	K	-	S	K	-	I	T	-	-	-	-	-	T	-	-	A	-	-	K	-	-	-	-	-	-	-
Kenya/SIA-BOV-012//2021	T	-	-	-	-	S	-	-	-	-	-	-	-	-	-	-	-	-	-	-	V	-	-	K	-	S	K	-	I	T	-	-	-	-	-	T	-	-	A	-	-	K	-	-	-	-	-	-	-
Kenya/SIA-CAN-042/2022	T	-	-	-	-	S	-	-	-	-	-	-	-	-	-	-	-	-	-	-	V	-	-	K	-	S	K	-	I	T	-	-	-	-	-	T	-	-	A	-	-	K	-	-	-	-	-	-	-
Kenya/SIA-CAN-049/2022	T	-	-	-	-	S	-	-	-	-	-	-	-	-	-	-	-	-	-	-	V	-	-	K	-	S	K	-	I	T	-	-	-	-	-	T	-	-	A	-	-	K	-	-	-	-	-	-	-
Kenya/SIA-CAN-022/2021	T	-	-	-	-	S	-	-	-	-	-	-	-	-	-	-	-	-	-	-	V	-	-	K	-	S	K	-	I	T	-	-	-	-	-	T	-	-	A	-	-	K	-	-	-	-	-	-	-
Kenya/SIA-CAN-028/2022	T	-	-	-	-	S	-	-	-	-	-	-	-	-	-	-	-	-	-	-	V	-	-	K	-	S	K	-	I	T	-	-	-	-	-	T	-	-	A	-	-	K	-	-	-	-	-	-	-
Kenya/SIA-CAN-029/2022	T	-	-	-	-	S	-	-	-	-	-	-	-	-	-	-	-	-	-	-	V	-	-	K	-	S	K	-	I	T	-	-	-	-	-	T	-	-	A	-	-	K	-	-	-	-	-	-	-
Kenya/SIA-CAN-008/2021	T			G	-	S	-	-	-	-	-	-	-	-	-	-	-	-	-	-	V	-	-	K	-	S	K	-	I	T	-	-	-	-	-	T	-	-	A	-	-	K	-	-	-	-	-	-	-
Kenya/SIA-CAN-040/2022	T			G	-	S	-	-	-	-	-	-	-	-	-	-	-	-	-	-	V	-	-	K	-	S	K	-	I	T	-	-	-	-	-	T	-	-	A	-	-	K	-	-	-	-	-	-	-
Kenya/MAK-CAN-030/2021	-	-	-	-	-	-	-	-	-	-	-	-	-	-	-	-	-	-	-	-	V	I	-	K	-	S	K	-	I	T	-	-	-	-	-	T	-	-	A	-	-	K	-	-	-	-	-	-	-
Kenya/MAK-CAP-012/2022	-	-	-	-	-	-	-	-	-	-	-	-	-	-	-	-	-	-	-	-	V	I	-	K	-	S	K	-	I	T	-	-	-	-	-	T	-	-	-	-	G	K	-	-	-	-	-	-	R
Kenya/MAK-CAN-007/2022	-	-	-	-	-	-	-	-	-	-	-	-	-	-	-	-	-	-	-	-	V	I	-	K	-	S	K	-	I	T	-	-	-	-	-	T	-	-	-	-	G	K	-	-	-	-	-	-	R
Kenya/MAK-CAN-050/2022	-	-	A	-	-	-	-	-	-	-	-	-	-	-	-	-	-	-	-	-	V	I	-	K	-	S	K	-	I	T	-	-	-	-	-	T	-	-	-	-	G	K	-	-	-	-	-	-	R
Kenya/MAK-CAN-014/2022	-	-	-	-	L	-	-	-	-	-	-	-	-	-	-	-	-	-	-	-	V	I	-	K	-	S	K	-	I	T	-	-	-	-	-	T	-	-	-	-	G	K	-	-	-	-	-	-	R
Kenya/MAK-CAN-052/2022	-	-	-	-	L	-	-	-	-	-	-	-	-	-	-	-	-	-	-	-	V	I	-	K	-	S	K	-	I	T	-	-	-	-	-	T	-	-	-	-	G	K	-	-	-	-	-	-	R
Kenya/MAK-CAP-017/2021	-	-	-	-	L	-	-	-	-	-	-	-	-	-	-	-	-	-	-	-	V	I	-	K	-	S	K	-	I	T	-	-	-	-	-	T	-	-	-	-	G	K	-	-	-	-	-	-	R
Kenya/MAK-CAP-033/2022	-	-	-	-	-	-	S	-	-	-	-	-	-	-	-	-	-	-	-	-	V	M	-	K	-	S	K	-	I	T	-	-	-	-	-	T	-	-	-	-	G	K	-	-	-	-	-	-	R
Kenya/MAK-BOV-021/2022	S	-	-	-	-	-	-	-	-	-	-	-	-	-	-	-	-	-	-	-	V	I	-	K	T	S	K	-	I	T	-	-	-	-	-	T	-	-	-	-	G	K	-	-	-	-	-	-	R
Kenya/MAK-CAN-009/2022	S	-	-	-	-	-	-	-	-	-	-	-	-	-	-	-	-	-	-	-	V	I	-	K	T	S	K	-	I	T	-	-	-	-	-	T	-	N	V	K	G	K	-	-	-	-	-	-	-
Kenya/MAK-CAN-045/2022	S	-	-	-	-	-	-	-	-	-	-	-	-	-	-	-	-	-	-	-	V	I	-	K	T	S	K	-	I	T	-	-	-	-	-	T	-	N	V	K	G	K	-	-	-	-	-	-	-
Kenya/MAK-CAN-049/2022	S	-	-	-	-	-	-	-	-	-	-	-	-	-	-	-	-	-	-	-	V	I	-	K	T	S	K	-	I	T	-	-	-	-	-	T	-	N	V	K	G	K	-	-	-	-	-	-	-
Kenya/MAK-CAN-051/2022	S	-	-	-	-	-	-	-	-	-	-	-	-	-	-	-	-	-	-	-	V	I	-	K	T	S	K	-	I	T	-	-	-	-	-	T	-	N	V	K	G	K	-	-	-	-	-	-	-
Kenya/MAK-BOV-022/2022	-	-	-	-	-	-	-	-	-	-	-	-	-	-	-	-	-	-	-	-	V	I	-	K	T	S	K	-	I	T	-	-	-	-	-	T	-	N	V	K	G	K	-	-	-	-	-	-	-
Kenya/MAK-CAN-033/2022	-	-	-	-	-	-	-	-	-	-	-	-	-	-	-	-	-	-	-	-	V	I	-	K	T	S	K	-	I	T	-	-	-	-	-	T	-	N	V	K	G	K	-	-	-	-	-	-	-
Kenya/MAK-CAN-025/2021	-	-	-	-	-	-	-	-	-	-	-	-	-	-	-	-	-	-	-	-	V	I	-	K	T	S	K	-	I	T	-	-	-	-	-	T	-	N	V	K	G	K	-	-	-	-	-	-	-
Kenya/MAK-BOV-016/2021	-	-	-	-	-	-	-	-	-	-	-	-	-	-	-	-	-	-	-	-	V	I	-	K	T	S	K	-	I	T	-	-	-	-	-	T	-	N	V	K	G	K	-	-	-	-	-	-	-
Kenya/SIA-BOV-003/2021	-	-	-	-	-	-	-	-	-	-	-	-	-	-	-	-	-	-	-	-	V	I	-	K	T	S	K	-	I	T	-	-	-	-	-	T	-	N	V	K	G	K	-	-	-	-	-	-	-
Kenya/MAK-CAN-038/2022	-	-	-	-	-	-	-	-	-	-	-	-	-	-	-	-	-	-	-	-	V	I	-	K	T	S	K	-	I	T	-	-	-	-	-	T	-	N	V	K	G	K	-	-	-	-	-	-	-
Kenya/MAK-CAP-011/2022	-	-	-	-	-	-	-	-	-	-	-	-	-	-	-	-	-	-	-	-	V	I	-	K	T	S	K	-	I	T	-	-	-	-	-	T	-	N	V	K	G	K	-	-	-	-	-	-	-
Kenya/MAK-CAN-023/2021	-	-	-	-	-	-	-	-	-	-	-	-	-	-	-	-	-	-	-	-	V	I	-	K	T	S	K	-	I	T	-	-	-	-	-	T	-	N	V	K	G	K	-	-	-	-	-	-	-
Kenya/MAK-CAN-037/2022	-	-	-	-	-	-	-	-	-	-	-	-	-	-	-	-	-	-	-	-	V	I	-	K	T	S	K	-	I	T	-	-	-	-	-	T	-	N	V	K	G	K	-	-	-	-	-	-	-
Kenya/MAK-BOV-018/2021	-	-	-	-	-	-	-	-	-	-	-	-	-	-	-	-	-	-	-	-	V	I	-	K	T	S	K	-	I	T	-	-	-	-	-	T	-	N	V	K	G	K	-	-	-	-	-	-	-
Kenya/MAK-CAP-021/2021	-	-	-	-	-	-	-	-	-	-	-	-	-	-	-	-	-	-	-	-	V	I	-	K	T	S	K	-	I	T	-	-	-	-	-	T	-	N	V	K	G	K	-	-	-	-	-	-	-
Kenya/MAK-CAN-019/2021	-	-	-	-	-	-	-	-	-	-	-	-	-	-	-	-	-	-	-	-	V	I	-	K	T	S	K	-	I	T	-	-	-	-	-	T	-	N	V	K	G	K	-	-	-	-	-	-	-
Kenya/MAK-CAN-001/2021	-	-	-	-	-	-	-	-	-	-	-	-	-	-	-	-	-	-	-	-	V	I	-	K	T	S	K	-	I	T	-	-	-	-	-	T	-	N	V	K	G	K	-	-	-	-	-	-	-
Kenya/MAK-CAN-002/2021	-	-	-	-	-	-	-	-	-	-	-	-	-	-	-	-	-	-	-	-	V	I	-	K	T	S	K	-	I	T	-	-	-	-	-	T	-	N	V	K	G	K	-	-	-	-	-	-	-
Kenya/MAK-CAN-024/2021	-	-	-	-	-	-	-	-	-	-	-	-	-	-	-	-	-	-	-	-	V	I	-	K	T	S	K	-	I	T	-	-	-	-	-	T	-	N	V	K	G	K	-	-	-	-	-	-	-
Kenya/MAK-CAP-010//2022	-	-	-	-	-	-	-	-	-	-	-	-	-	-	-	-	-	-	-	-	V	I	-	K	T	S	K	-	I	T	-	-	-	-	-	T	-	N	V	K	G	K	-	-	-	-	-	-	-
Kenya/MAK-CAN-044/2022	-	-	-	-	-	-	-	-	-	-	-	-	-	-	-	-	-	-	-	-	V	I	-	K	T	S	K	-	I	T	-	-	-	-	-	T	-	N	V	K	G	K	-	-	-	-	-	-	-
Kenya/MAK-CAP-022/2022	-	-	-	-	-	-	-	-	-	-	-	-	-	-	-	-	-	-	-	-	V	I	-	K	T	S	K	-	I	T	-	-	-	-	-	T	-	N	V	K	G	K	-	-	-	-	-	-	-
Kenya/MAK-FEL-002/2022	-	-	-	-	-	-	-	-	-	-	-	-	-	-	-	-	-	-	-	-	V	I	-	K	T	S	K	-	I	T	-	-	-	-	-	T	-	N	V	K	G	K	-	-	-	-	-	-	-
Kenya/MAK-CAP-005//2022	-	-	-	-	-	-	-	-	-	-	-	-	-	-	-	-	-	-	-	-	V	I	-	K	T	S	K	-	I	T	-	-	-	-	-	T	-	N	V	K	G	K	-	-	-	-	-	-	-
Kenya/MAK-CAP-008/2022	-	-	-	-	-	-	-	-	-	-	-	-	-	-	-	-	-	-	-	-	V	I	-	K	T	S	K	-	I	T	-	-	-	-	-	T	-	N	V	K	G	K	-	-	-	-	-	-	-
Kenya/MAK-CAN-011/2022	-	-	-	-	-	-	-	-	-	-	-	-	-	-	-	-	-	-	-	-	V	I	-	K	T	S	K	-	I	T	-	-	-	-	-	T	-	N	V	K	G	K	-	-	-	-	-	-	-
Kenya/MAK-CAN-004/2021	-	-	-	-	-	-	-	-	-	-	-	-	-	-	-	-	-	-	-	-	V	I	-	K	T	S	K	-	I	T	-	-	-	-	-	T	-	N	V	K	G	K	-	-	-	-	-	-	-
Kenya/MAK-FEL-001/2022	-	-	-	-	-	-	-	-	-	-	-	-	-	-	-	-	-	-	-	-	V	I	-	K	T	S	K	-	I	T	-	-	-	-	-	T	-	N	V	K	G	K	-	-	-	-	-	-	-
Kenya/MAK-CAN-048/2022	-	-	-	-	-	-	-	-	-	-	-	-	-	-	-	-	-	-	-	-	V	I	-	K	T	S	K	-	I	T	-	-	-	-	-	T	-	N	V	K	G	K	-	-	-	-	-	-	-
Kenya/MAK-CAN-028/2021	-	F	-	-	-	-	-	-	-	-	-	-	-	-	-	-	-	-	-	-	V	I	-	K	T	S	K	-	I	T	-	-	-	-	-	T	-	N	V	K	G	K	-	-	-	-	-	-	-
Kenya/MAK-CAN-042/2022	-	-	-	-	-	-	-	-	-	-	-	-	-	-	-	-	-	-	-	-	V	I	-	K	T	S	K	-	I	T	-	-	-	-	-	T	-	N	V	K	G	K	-	-	-	-	-	-	-
Kenya/MAK-BOV-020/2022	-	-	-	-	-	-	-	-	-	-	-	-	-	-	-	-	-	-	-	-	V	I	-	K	T	S	K	-	I	T	-	-	-	-	-	T	-	N	V	K	G	K	-	-	-	-	-	-	-
Kenya/MAK-CAN-029/2021	-	-	-	-	-	-	-	-	-	-	-	-	-	-	-	-	-	-	-	-	V	I	-	K	T	S	K	-	I	T	-	-	-	-	-	T	-	N	V	K	G	K	-	-	-	-	-	-	-
																																		-	-	T	-	N	V	K	G	K	-	-	-	-	-	-	-
[truncated: 57 more columns]

## Sheet: Appendix 1 Table 3
Article DOI: https://doi.org/10.3201/eid3008.230876
EID cannot ensure accessibility for supplementary materials supplied by authors. Readers who have difficulty accessing supplementary content should contact the authors for assistance.
Geographic Distribution of Rabies Virus and Genomic Sequence Alignment of Wild and Vaccine Strains, Kenya
Appendix 1
Appendix 1 Table 3. Comparison of the amino acid sequences of the commonly used RABV vaccine strains (PM, PV, and CVS) in Kenya and study N proteins revealed variances at antigenic sites II in two study samples (Kenya/SIA-CAN-018/2021 and Kenya/SIA-BOV-007/202) where alanine was substituted by valine at position 315 (A315V. In addition, while all the study samples, PM and CVS had valine at positi…
															Antigenic site II																										Antigenic site I
	Amino acid position	3	26	40	61	66	95	102	106	123	135	179	254	280	313	314	315	316	317	318	319	320	321	322	323	324	325	326	327	328	329	330	331	332	333	334	335	336	337	352	358	359	360	361	362	363	364	365	366
1	PASTEUR vaccine strain	T	H	C	S	D	V	K	G	T	P	V	R	A	H	F	V	G	C	Y	M	G	Q	V	R	S	L	N	A	T	V	1	A	A	C	A	P	H	E	K	R	F	F	R	D	E	K	E	L
2	PITMOORE vaccine strain	A	-	-	-	-		R	N	-	S	-	-	-	-	-	-	-	-	-	-	-	-	-	-	-	-	-	-	-	-	-	-	-	-	-	-	-	-	-	-	-	-	-	-	-	-	-	-
3	CVS vaccine strain	A	Y	-	N	-	L	-	-	-	-	-	-	-	-	-	-	-	-	-	-	-	-	-	-	-	-	-	-	-	-	-	-	-	-	-	-	-	-	-	-	-	-	-	-	-	-	-	-
4	Kenya/MAK-CAN-002/2021	A	Y	-	N	-	L	-	D	A	S	I	K	-	-	-	-	-	-	-	-	-	-	-	-	-	-	-	-	-	-	-	-	-	-	-	-	-	-	-	-	-	-	-	-	-	-	-	-
5	Kenya/MAK-CAN-008/2022	A	Y	-	N	-	L	-	D	A	S	I	K	-	-	-	-	-	-	-	-	-	-	-	-	-	-	-	-	-	-	-	-	-	-	-	-	-	-	-	-	-	-	-	-	-	-	-	-
6	Kenya/MAK-BOV-017/2021	A	Y	-	N	-	L	-	D	A	S	I	K	-	-	-	-	-	-	-	-	-	-	-	-	-	-	-	-	-	-	-	-	-	-	-	-	-	-	-	-	-	-	-	-	-	-	-	-
7	Kenya/MAK-BOV-022/2022	A	Y	-	N	-	L	-	D	A	S	I	K	-	-	-	-	-	-	-	-	-	-	-	-	-	-	-	-	-	-	-	-	-	-	-	-	-	-	-	-	-	-	-	-	-	-	-	-
8	Kenya/SIA-BOV-003/2021	A	Y	-	N	-	L	-	D	A	S	I	K	-	-	-	-	-	-	-	-	-	-	-	-	-	-	-	-	-	-	-	-	-	-	-	-	-	-	-	-	-	-	-	-	-	-	-	-
9	Kenya/MAK-CAP-021/2021	A	Y	-	N	-	L	-	D	A	S	I	K	-	-	-	-	-	-	-	-	-	-	-	-	-	-	-	-	-	-	-	-	-	-	-	-	-	-	-	-	-	-	-	-	-	-	-	-
10	Kenya/MAK-CAP-022/2022	A	Y	-	N	-	L	-	D	A	S	I	K	-	-	-	-	-	-	-	-	-	-	-	-	-	-	-	-	-	-	-	-	-	-	-	-	-	-	-	-	-	-	-	-	-	-	-	-
11	Kenya/MAK-CAN-017/2021	A	Y	-	N	-	L	-	D	A	S	I	K	-	-	-	-	-	-	-	-	-	-	-	-	-	-	-	-	-	-	-	-	-	-	-	-	-	-	-	-	-	-	-	-	-	-	-	-
12	Kenya/MAK-CAN-026/2021	A	Y	-	N	-	L	-	D	A	S	I	K	-	-	-	-	-	-	-	-	-	-	-	-	-	-	-	-	-	-	-	-	-	-	-	-	-	-	-	-	-	-	-	-	-	-	-	-
13	Kenya/MAK-CAN-033//2022	A	Y	-	N	-	L	-	D	A	S	I	K	-	-	-	-	-	-	-	-	-	-	-	-	-	-	-	-	-	-	-	-	-	-	-	-	-	-	-	-	-	-	-	-	-	-	-	-
14	Kenya/MAK-CAN-037/2022	A	Y	-	N	-	L	-	D	A	S	I	K	-	-	-	-	-	-	-	-	-	-	-	-	-	-	-	-	-	-	-	-	-	-	-	-	-	-	-	-	-	-	-	-	-	-	-	-
15	Kenya/MAK-CAN-039/2022	A	Y	-	N	-	L	-	D	A	S	I	K	-	-	-	-	-	-	-	-	-	-	-	-	-	-	-	-	-	-	-	-	-	-	-	-	-	-	-	-	-	-	-	-	-	-	-	-
16	Kenya/MAK-CAN-044/2022	A	Y	-	N	-	L	-	D	A	S	I	K	-	-	-	-	-	-	-	-	-	-	-	-	-	-	-	-	-	-	-	-	-	-	-	-	-	-	-	-	-	-	-	-	-	-	-	-
17	Kenya/MAK-CAP-004/2022	A	Y	-	N	-	L	-	D	A	S	I	K	-	-	-	-	-	-	-	-	-	-	-	-	-	-	-	-	-	-	-	-	-	-	-	-	-	-	-	-	-	-	-	-	-	-	-	-
18	Kenya/MAK-CAP-007/2022	A	Y	-	N	-	L	-	D	A	S	I	K	-	-	-	-	-	-	-	-	-	-	-	-	-	-	-	-	-	-	-	-	-	-	-	-	-	-	-	-	-	-	-	-	-	-	-	-
19	Kenya/MAK-CAN-052//2022	A	Y	-	N	-	L	-	D	A	S	I	K	-	-	-	-	-	-	-	-	-	-	-	-	-	-	-	-	-	-	-	-	-	-	-	-	-	-	-	-	-	-	-	-	-	-	-	-
20	Kenya/MAK-CAP-033/2022	A	Y	-	N	-	L	-	D	A	S	I	K	-	-	-	-	-	-	-	-	-	-	-	-	-	-	-	-	-	-	-	-	-	-	-	-	-	-	-	-	-	-	-	-	-	-	-	-
21	Kenya/MAK-BOV-021//2022	A	Y	-	N	-	L	-	D	A	S	I	K	-	-	-	-	-	-	-	-	-	-	-	-	-	-	-	-	-	-	-	-	-	-	-	-	-	-	-	-	-	-	-	-	-	-	-	-
22	Kenya/MAK-CAN-006//2021	A	Y	-	N	-	L	-	D	A	S	I	K	-	-	-	-	-	-	-	-	-	-	-	-	-	-	-	-	-	-	-	-	-	-	-	-	-	-	-	-	-	-	-	-	-	-	-	-
23	Kenya/SIA-BOV-006/2021	A	Y	-	N	-	L	-	D	A	S	I	K	-	-	-	-	-	-	-	-	-	-	-	-	-	-	-	-	-	-	-	-	-	-	-	-	-	-	-	-	-	-	-	-	-	-	-	-
24	Kenya/MAK-CAN-038/2022	A	Y	-	N	-	L	-	D	A	S	I	K	-	-	-	-	-	-	-	-	-	-	-	-	-	-	-	-	-	-	-	-	-	-	-	-	-	-	-	-	-	-	-	-	-	-	-	-
25	Kenya/MAK-CAN-049/2022	A	Y	-	N	-	L	-	D	A	S	I	K	-	-	-	-	-	-	-	-	-	-	-	-	-	-	-	-	-	-	-	-	-	-	-	-	-	-	-	-	-	-	-	-	-	-	-	-
26	Kenya/MAK-CAN-051/2022	A	Y	-	N	-	L	-	D	A	S	I	K	-	-	-	-	-	-	-	-	-	-	-	-	-	-	-	-	-	-	-	-	-	-	-	-	-	-	-	-	-	-	-	-	-	-	-	-
27	Kenya/MAK-CAP-011/2022	A	Y	-	N	-	L	-	D	A	S	I	K	-	-	-	-	-	-	-	-	-	-	-	-	-	-	-	-	-	-	-	-	-	-	-	-	-	-	-	-	-	-	-	-	-	-	-	-
28	Kenya/MAK-CAP-012/2022	A	Y	-	N	-	L	-	D	A	S	I	K	S	-	-	-	-	-	-	-	-	-	-	-	-	-	-	-	-	-	-	-	-	-	-	-	-	-	-	-	-	-	-	-	-	-	-	-
29	Kenya/SIA-BOV-002/2021	A	Y	-	N	-	L	-	D	-	S	-	-	-	-	-	A	-	-	-	-	-	-	-	-	-	-	-	-	-	-	-	-	-	-	-	-	-	-	R	-	-	-	-	-	-	-	-	-
30	Kenya/SIA-CAN-018/2021	A	Y	-	N	-	L	-	D	-	S	-	-	-	-	-	A	-	-	-	-	-	-	-	-	-	-	-	-	-	-	-	-	-	-	-	-	-	-	R	-	-	-	-	-	-	-	-	-
31	Kenya/SIA-BOV-007/2021	A	Y	-	N	-	L	-	D	-	S	-	-	-	-	-	-	-	-	-	-	-	-	-	-	-	-	-	-	-	-	-	-	-	-	-	-	-	-	R	-	-	-	-	-	-	-	-	-
32	Kenya/SIA-BOV-009/2021	A	Y	-	N	-	L	-	D	-	S	-	-	-	-	-	-	-	-	-	-	-	-	-	-	-	-	-	-	-	-	-	-	-	-	-	-	-	-	R	-	-	-	-	-	-	-	-	-
33	Kenya/MAK-CAN-005/2021	A	Y	-	N	-	L	-	D	-	S	-	-	-	-	-	-	-	-	-	-	-	-	-	-	-	-	-	-	-	-	-	-	-	-	-	-	-	-	R	-	-	-	-	-	-	-	-	-
34	Kenya/SIA-BOV-005/2021	A	Y	-	N	-	L	-	D	-	S	-	-	-	-	-	-	-	-	-	-	-	-	-	-	-	-	-	-	-	-	-	-	-	-	-	-	-	-	R	-	-	-	-	-	-	-	-	-
35	Kenya/SIA-CAN-060/2022	A	Y	-	N	-	L	-	D	-	S	-	-	-	-	-	-	-	-	-	-	-	-	-	-	-	-	-	-	-	-	-	-	-	-	-	-	-	-	R	-	-	-	-	-	-	-	-	-
36	Kenya/SIA-CAN-058/2022	A	Y	-	N	-	L	-	D	-	S	-	-	-	-	-	-	-	-	-	-	-	-	-	-	-	-	-	-	-	-	-	-	-	-	-	-	-	-	R	-	-	-	-	-	-	-	-	-
37	Kenya/SIA-CAN-059/2022	A	Y	-	N	-	L	-	D	-	S	-	-	-	-	-	-	-	-	-	-	-	-	-	-	-	-	-	-	-	-	-	-	-	-	-	-	-	-	R	-	-	-	-	-	-	-	-	-
38	Kenya/SIA-BOV-010/2021	A	Y	-	N	-	L	-	D	-	S	-	-	-	-	-	-	-	-	-	-	-	-	-	-	-	-	-	-	-	-	-	-	-	-	-	-	-	-	R	-	-	-	-	-	-	-	-	-
39	Kenya/SIA-BOV-011/2021	A	Y	-	N	-	L	-	D	-	S	-	-	-	-	-	-	-	-	-	-	-	-	-	-	-	-	-	-	-	-	-	-	-	-	-	-	-	-	R	-	-	-	-	-	-	-	-	-
40	Kenya/SIA-BOV-012/2021	A	Y	-	N	-	L	-	D	-	S	-	-	-	-	-	-	-	-	-	-	-	-	-	-	-	-	-	-	-	-	-	-	-	-	-	-	-	-	R	-	-	-	-	-	-	-	-	-
41	Kenya/SIA-BOV-014/2022	A	Y	-	N	-	L	-	D	-	S	-	-	-	-	-	-	-	-	-	-	-	-	-	-	-	-	-	-	-	-	-	-	-	-	-	-	-	-	R	-	-	-	-	-	-	-	-	-
42	Kenya/SIA-BOV-026/2022	A	Y	-	N	-	L	-	D	-	S	-	-	-	-	-	-	-	-	-	-	-	-	-	-	-	-	-	-	-	-	-	-	-	-	-	-	-	-	R	-	-	-	-	-	-	-	-	-
43	Kenya/SIA-CAN-001/2021	A	Y	-	N	-	L	-	D	-	S	-	-	-	-	-	-	-	-	-	-	-	-	-	-	-	-	-	-	-	-	-	-	-	-	-	-	-	-	R	-	-	-	-	-	-	-	-	-
44	Kenya/SIA-CAN-007/2021	A	Y	-	N	-	L	-	D	-	S	-	-	-	-	-	-	-	-	-	-	-	-	-	-	-	-	-	-	-	-	-	-	-	-	-	-	-	-	R	-	-	-	-	-	-	-	-	-
45	Kenya/SIA-CAN-008/2021	A	Y	-	N	-	L	-	D	-	S	-	-	-	-	-	-	-	-	-	-	-	-	-	-	-	-	-	-	-	-	-	-	-	-	-	-	-	-	R	-	-	-	-	-	-	-	-	-
46	Kenya/SIA-CAN-009/2021	A	Y	-	N	-	L	-	D	-	S	-	-	-	-	-	-	-	-	-	-	-	-	-	-	-	-	-	-	-	-	-	-	-	-	-	-	-	-	R	-	-	-	-	-	-	-	-	-
47	Kenya/SIA-CAN-010/2021	A	Y	-	N	-	L	-	D	-	S	-	-	-	-	-	-	-	-	-	-	-	-	-	-	-	-	-	-	-	-	-	-	-	-	-	-	-	-	R	-	-	-	-	-	-	-	-	-
48	Kenya/SIA-CAN-012/2021	A	Y	-	N	-	L	-	D	-	S	-	-	-	-	-	-	-	-	-	-	-	-	-	-	-	-	-	-	-	-	-	-	-	-	-	-	-	-	R	-	-	-	-	-	-	-	-	-
49	Kenya/SIA-CAN-013/2021	A	Y	-	N	-	L	-	D	-	S	-	-	-	-	-	-	-	-	-	-	-	-	-	-	-	-	-	-	-	-	-	-	-	-	-	-	-	-	R	-	-	-	-	-	-	-	-	-
50	Kenya/SIA-CAN-015/2021	A	Y	-	N	-	L	-	D	-	S	-	-	-	-	-	-	-	-	-	-	-	-	-	-	-	-	-	-	-	-	-	-	-	-	-	-	-	-	R	-	-	-	-	-	-	-	-	-
51	Kenya/SIA-CAN-016/2021	A	Y	-	N	-	L	-	D	-	S	-	-	-	-	-	-	-	-	-	-	-	-	-	-	-	-	-	-	-	-	-	-	-	-	-	-	-	-	R	-	-	-	-	-	-	-	-	-
52	Kenya/SIA-CAN-019/2021	A	Y	-	N	-	L	-	D	-	S	-	-	-	-	-	-	-	-	-	-	-	-	-	-	-	-	-	-	-	-	-	-	-	-	-	-	-	-	R	-	-	-	-	-	-	-	-	-
53	Kenya/SIA-CAN-020/2021	A	Y	-	N	-	L	-	D	-	S	-	-	-	-	-	-	-	-	-	-	-	-	-	-	-	-	-	-	-	-	-	-	-	-	-	-	-	-	R	-	-	-	-	-	-	-	-	-
54	Kenya/SIA-CAN-046/2022	A	Y	-	N	-	L	-	D	-	S	-	-	-	-	-	-	-	-	-	-	-	-	-	-	-	-	-	-	-	-	-	-	-	-	-	-	-	-	R	-	-	-	-	-	-	-	-	-
55	Kenya/SIA-CAN-047/2022	A	Y	-	N	-	L	-	D	-	S	-	-	-	-	-	-	-	-	-	-	-	-	-	-	-	-	-	-	-	-	-	-	-	-	-	-	-	-	R	-	-	-	-	-	-	-	-	-
56	Kenya/SIA-CAN-048/2022	A	Y	-	N	-	L	-	D	-	S	-	-	-	-	-	-	-	-	-	-	-	-	-	-	-	-	-	-	-	-	-	-	-	-	-	-	-	-	R	-	-	-	-	-	-	-	-	-
57	Kenya/SIA-CAN-049/2022	A	Y	-	N	-	L	-	D	-	S	-	-	-	-	-	-	-	-	-	-	-	-	-	-	-	-	-	-	-	-	-	-	-	-	-	-	-	-	R	-	-	-	-	-	-	-	-	-
58	Kenya/SIA-CAN-050/2022	A	Y	-	N	-	L	-	D	-	S	-	-	-	-	-	-	-	-	-	-	-	-	-	-	-	-	-	-	-	-	-	-	-	-	-	-	-	-	R	-	-	-	-	-	-	-	-	-
59	Kenya/SIA-CAN-052/2022	A	Y	-	N	-	L	-	D	-	S	-	-	-	-	-	-	-	-	-	-	-	-	-	-	-	-	-	-	-	-	-	-	-	-	-	-	-	-	R	-	-	-	-	-	-	-	-	-
60	Kenya/SIA-CAN-053/2022	A	Y	-	N	-	L	-	D	-	S	-	-	-	-	-	-	-	-	-	-	-	-	-	-	-	-	-	-	-	-	-	-	-	-	-	-	-	-	R	-	-	-	-	-	-	-	-	-
61	Kenya/SIA-CAN-056/2022	A	Y	-	N	-	L	-	D	-	S	-	-	-	-	-	-	-	-	-	-	-	-	-	-	-	-	-	-	-	-	-	-	-	-	-	-	-	-	R	-	-	-	-	-	-	-	-	-
62	Kenya/SIA-CAN-022/2021	A	Y	-	N	-	L	-	D	-	S	-	-	-	-	-	-	-	-	-	-	-	-	-	-	-	-	-	-	-	-	-	-	-	-	-	-	-	-	R	-	-	-	-	-	-	-	-	-
63	Kenya/SIA-CAN-024/2021	A	Y	-	N	-	L	-	D	-	S	-	-	-	-	-	-	-	-	-	-	-	-	-	-	-	-	-	-	-	-	-	-	-	-	-	-	-	-	R	-	-	-	-	-	-	-	-	-
64	Kenya/SIA-CAN-026/2022	A	Y	-	N	-	L	-	D	-	S	-	-	-	-	-	-	-	-	-	-	-	-	-	-	-	-	-	-	-	-	-	-	-	-	-	-	-	-	R	-	-	-	-	-	-	-	-	-
65	Kenya/SIA-CAN-027/2022	A	Y	-	N	-	L	-	D	-	S	-	-	-	-	-	-	-	-	-	-	-	-	-	-	-	-	-	-	-	-	-	-	-	-	-	-	-	-	R	-	-	-	-	-	-	-	-	-
66	Kenya/SIA-CAN-028/2022	A	Y	-	N	-	L	-	D	-	S	-	-	-	-	-	-	-	-	-	-	-	-	-	-	-	-	-	-	-	-	-	-	-	-	-	-	-	-	R	-	-	-	-	-	-	-	-	-
67	Kenya/SIA-CAN-029/2022	A	Y	-	N	-	L	-	D	-	S	-	-	-	-	-	-	-	-	-	-	-	-	-	-	-	-	-	-	-	-	-	-	-	-	-	-	-	-	R	-	-	-	-	-	-	-	-	-
68	Kenya/SIA-CAN-033/2022	A	Y	-	N	-	L	-	D	-	S	-	-	-	-	-	-	-	-	-	-	-	-	-	-	-	-	-	-	-	-	-	-	-	-	-	-	-	-	R	-	-	-	-	-	-	-	-	-
69	Kenya/SIA-CAN-035/2022	A	Y	-	N	-	L	-	D	-	S	-	-	-	-	-	-	-	-	-	-	-	-	-	-	-	-	-	-	-	-	-	-	-	-	-	-	-	-	R	-	-	-	-	-	-	-	-	-
70	Kenya/SIA-CAN-036/2022	A	Y	-	N	-	L	-	D	-	S	-	-	-	-	-	-	-	-	-	-	-	-	-	-	-	-	-	-	-	-	-	-	-	-	-	-	-	-	R	-	-	-	-	-	-	-	-	-
71	Kenya/SIA-CAN-037/2022	A	Y	-	N	-	L	-	D	-	S	-	-	-	-	-	-	-	-	-	-	-	-	-	-	-	-	-	-	-	-	-	-	-	-	-	-	-	-	R	-	-	-	-	-	-	-	-	-
72	Kenya/SIA-CAN-038/2022	A	Y	-	N	-	L	-	D	-	S	-	-	-	-	-	-	-	-	-	-	-	-	-	-	-	-	-	-	-	-	-	-	-	-	-	-	-	-	R	-	-	-	-	-	-	-	-	-
73	Kenya/SIA-CAN-040/2022	A	Y	-	N	-	L	-	D	-	S	-	-	-	-	-	-	-	-	-	-	-	-	-	-	-	-	-	-	-	-	-	-	-	-	-	-	-	-	R	-	-	-	-	-	-	-	-	-
74	Kenya/SIA-CAN-041/2022	A	Y	-	N	-	L	-	D	-	S	-	-	-	-	-	-	-	-	-	-	-	-	-	-	-	-	-	-	-	-	-	-	-	-	-	-	-	-	R	-	-	-	-	-	-	-	-	-
75	Kenya/SIA-CAN-042/2022	A	Y	-	N	-	L	-	D	-	S	-	-	-	-	-	-	-	-	-	-	-	-	-	-	-	-	-	-	-	-	-	-	-	-	-	-	-	-	R	-	-	-	-	-	-	-	-	-
76	Kenya/SIA-CAN-043/2022	A	Y	-	N	-	L	-	D	-	S	-	-	-	-	-	-	-	-	-	-	-	-	-	-	-	-	-	-	-	-	-	-	-	-	-	-	-	-	R	-	-	-	-	-	-	-	-	-
77	Kenya/SIA-CAN-044/2022	A	Y	-	N	-	L	-	D	-	S	-	-	-	-	-	-	-	-	-	-	-	-	-	-	-	-	-	-	-	-	-	-	-	-	-	-	-	-	R	-	-	-	-	-	-	-	-	-
78	Kenya/SIA-CAN-032/2022	A	Y	G	N	-	L	-	D	-	S	-	-	-	-	-	-	-	-	-	-	-	-	-	-	-	-	-	-	-	-	-	-	-	-	-	-	-	-	R	-	-	-	-	-	-	-	-	-
79	Kenya/SIA-CAN-034/2022	A	Y	-	N	-	L	-	D	-	S	-	-	-	-	-	-	-	-	-	-	-	-	-	-	-	-	-	-	-	-	-	-	-	-	-	-	-	-	R	-	-	-	-	-	-	-	-	-
80	Kenya/SIA-CAN-031/2022	A	Y	-	N	G	L	-	D	-	S	-	-	-	-	-	-	-	-	-	-	-	-	-	-	-	-	-	-	-	-	-	-	-	-	-	-	-	-	R	-	-	-	-	-	-	-	-	-
81	Kenya/SIA-OVI-001/2021	A	Y	-	N	G	L	-	D	-	S	-	-	-	-	-	-	-	-	-	-	-	-	-	-	-	-	-	-	-	-	-	-	-	-	-	-	-	-	R	-	-	-	-	-	-	-	-	-
[truncated: 19 more columns]
